# Supplementary material for: In Vitro Efficacy of Antibiotic Combinations with Carbapenems and Other Agents against Anaerobic Bacteria
Source: Antibiotics (Basel). 2022 Feb 22;11(3):292. doi: 10.3390/antibiotics11030292 (PMC8944673; doi:10.3390/antibiotics11030292)
Supplement: Supplementary file 1 [file antibiotics-11-00292-s001.zip]

Archive with 1 entries (1 files):
- antibiotics-1578542-supplementary.pdf
